# Supplementary material for: NuRD-interacting protein ZFP296 regulates genome-wide NuRD localization and differentiation of mouse embryonic stem cells
Source: Nat Commun. 2018 Nov 2;9:4588. doi: 10.1038/s41467-018-07063-7 (PMC6214896; doi:10.1038/s41467-018-07063-7)
Supplement: Supplementary file 4 — Supplementary Data 1 [file 41467_2018_7063_MOESM4_ESM.xlsx]

## Sheet: NuRD ESC-enriched
Supplementary Data 1: List of genes nearby ChIP-seq peaks
Genes within 100kb of NuRD ESC-enriched peaks
1700001O22Rik
1700003H04Rik
1700008O03Rik
1700016H13Rik
1700024P04Rik
1700034H15Rik
1700061G19Rik
2210404O07Rik
2310022A10Rik
2310044G17Rik
2410076I21Rik
2410137M14Rik
2610019F03Rik
2610301B20Rik
2900011O08Rik
4921501E09Rik
4921513D11Rik
4930444G20Rik
5730522E02Rik
5930403N24Rik
5930422O12Rik
6430573F11Rik
9630014M24Rik
A530053G22Rik
A830018L16Rik
AB041803
AU018091
Abcc4
Abhd2
Acaca
Acot11
Acsl1
Actn4
Acvr1
Acvr1b
Adamtsl4
Adora2b
Aes
Aff1
Agfg1
Agk
Ago2
Agps
Agrn
Agtrap
Ahdc1
Aire
Ajuba
Akap1
Akap12
Akap2
Akap7
Akr1b8
Aldh1b1
Alg13
Aloxe3
Alpl
Anapc15-ps
Ank2
Ankrd24
Ankrd33
Ankrd35
Ankrd45
Ap3b1
Ap3b2
Apobec3
Apol7a
Apol7d
Aqp3
Arhgap42
Arhgef10l
Arhgef18
Arid5b
Arl14epl
Arl4c
Armc2
Arsj
Asns
Aspa
Asxl1
Atf7ip
Atoh1
Atp1b1
Atp2a2
Atp2a3
Auts2
Aym1
B3gnt9
B4galt5
B4galt6
B630005N14Rik
B930094E09Rik
BB014433
BC096441
Bach1
Baiap2
Baz2b
Bbs1
Bcam
Bcar1
Bcar3
Bcas2
Bcl2l1
Bcl3
Birc3
Bnc2
Bpifb9b
Btg1
Bub1
Bysl
C330021F23Rik
C77080
Cables1
Cacng5
Cacng7
Calcoco2
Cald1
Camk1d
Camk2n1
Capsl
Car8
Casc1
Cbfa2t2
Ccdc138
Cckar
Ccna1
Ccrl1
Ccrn4l
Ccser2
Cct8l1
Cd180
Cd37
Cd55
Cd86
Cd9
Cd97
Cdc37l1
Cdc42ep3
Cdh1
Cdk19
Cdk6
Cdkl4
Cdkn2aip
Cdo1
Cdx1
Cdyl2
Cecr2
Cenpv
Cep55
Cep68
Chadl
Chd1l
Chd2
Chd9
Chn2
Cic
Cidea
Cilp2
Ckap4
Ckb
Cldn4
Clhc1
Clock
Clybl
Cmas
Cmip
Cmklr1
Cmtm7
Cnn3
Cnnm2
Cnot2
Cobl
Col14a1
Col3a1
Cox10
Cpe
Creld2
Crtac1
Ctbp2
Ctdsp2
Ctdspl
Ctla4
Ctnna1
Ctsf
Cttnbp2
Cxadr
Cyp11a1
Cyp2b23
Cyp4a31
Cyp7b1
D030056L22Rik
D14Abb1e
D1Pas1
D630039A03Rik
D8Ertd82e
Dapk1
Dapl1
Dcbld1
Dcstamp
Ddc
Ddit4
Ddx3x
Defb8
Dennd2c
Dgke
Dio3
Dlgap3
Dlgap4
Dnajc12
Dock5
Dock9
Dppa3
Dppa5a
Dse
Dsg3
Dst
Dusp4
Dync1i1
E330020D12Rik
Echdc2
Eea1
Eed
Efr3a
Eif2b5
Eif4e2
Elavl2
Elk3
Elovl6
Enah
Enc1
Eno1
Enoph1
Epb4.1l1
Epb4.1l4a
Epb4.9
Epha2
Epha4
Ephb6
Eps8
Erbb3
Erc2
Erf
Erg
Esrrb
Ets2
Etv4
Etv5
Exoc6b
F13b
Fam110b
Fam129a
Fam129b
Fam134b
Fam159a
Fam169a
Fam180a
Fam19a4
Fam222a
Fam25c
Fam43a
Fam43b
Fam46b
Fam49a
Fam60a
Fam84a
Fanci
Fblim1
Fbrsl1
Fbxo24
Fbxo27
Fbxo36
Fbxo42
Fbxo6
Fcgr1
Fgf17
Fgf3
Fgf4
Fgfr1
Fgr
Fhl4
Fig4
Fkbp14
Fkbp4
Fn1
Fnbp1
Fos
Foxd3
Foxh1
Foxn2
Foxo6
Frmd8
Fryl
Fubp3
Fut9
Fyb
Fzd10
Fzd7
Gabarapl2
Gabra1
Gadd45b
Galnt7
Gbp2
Gclm
Gcnt2
Gcnt3
Gdf15
Gemin7
Ggnbp1
Ghsr
Gja1
Gjb3
Gjb4
Gjc1
Gli2
Glod5
Glrx5
Glt1d1
Gltscr1l
Gm10132
Gm10184
Gm10322
Gm10399
Gm10663
Gm11627
Gm12184
Gm13090
Gm13128
Gm15319
Gm1631
Gm16490
Gm16499
Gm4204
Gm5356
Gm5424
Gm6658
Gm6772
Gm6792
Gm6871
Gm7325
Gm9791
Gm9979
Gmnc
Gnpnat1
Golga4
Golga7b
Gpr125
Gpr135
Gpr158
Gpr20
Gpr37l1
Gprc5a
Gpt2
Gpx4
Gramd4
Grasp
Grhl3
Grik4
Grm4
Grsf1
Gse1
Gsta3
Gsx1
Gsx2
Gtse1
H2afb1
H2afx
H2afy
H2afz
Hcrtr2
Hdac2
Heatr2
Hip1
Hist1h2br
Hist1h4h
Hk1
Hk2
Hnf4g
Hnrnpr
Hormad2
Hoxa1
Hoxb13
Hoxc12
Hpgd
Hrh2
Hs6st1
Hsd17b11
Hsd17b14
Hsp90aa1
Hspa8
Hspb7
Hspb8
Htr5a
Hunk
Hvcn1
I0C0044D17Rik
Id4
Idh2
Ido2
Ier2
Ifitm1
Ifitm2
Ift52
Igdcc3
Igf2bp1
Igf2bp2
Igfbp2
Il17b
Il17d
Il6st
Inhbb
Ino80
Ino80d
Inpp5a
Ints3
Irf2bpl
Ism2
Itpk1
Itsn2
Ivns1abp
Jakmip1
Jam2
Jarid2
Jdp2
Jund
Jup
Kat2b
Kat6b
Katnal2
Kazn
Kcng2
Kcnh8
Kcnj12
Kcnk5
Kcnq1
Kcnrg
Kctd15
Kdm2b
Kdm3b
Khdrbs1
Kif13b
Kirrel
Klf13
Klf15
Klf2
Klf4
Klf5
Klf9
Klhdc8a
Klhl2
Krt42
Lama5
Larp7
Lasp1
Lat
Lax1
Lcor
Ldb1
Ldlrad3
Lekr1
Lemd1
Letmd1
Lgals12
Lifr
Llgl2
Lmnb1
Lonrf2
Lpar1
Lphn1
Lrig1
Lrp1
Lrp11
Lrrc2
Lrrc59
Lyst
Lyzl4
Macf1
Mamdc2
Manba
Manbal
Map10
Map2k3
Map4k3
Map4k4
Mapt
Max
Mdfic
Mdga1
Med13l
Meox1
Mep1b
Mfi2
Mfsd7c
Mga
Mgat5b
Mgea5
Mical1
Midn
Mkrn1
Mllt10
Mlxip
Mmrn1
Mocos
Mov10
Mpp6
Mras
Mreg
Mrpl47
Mrps31
Ms4a5
Msantd2
Msi2
Msl2
Msln
Msmb
Mt2
Mtf2
Mthfd1l
Mtm1
Mtmr12
Mtss1l
Mvb12b
Myb
Mybl2
Mybpc1
Myc
Mycn
Myh13
Mylip
Nanog
Nanos3
Naprt1
Ncoa3
Ncoa7
Ncor1
Nf2
Nfat5
Nfatc4
Nfib
Nfic
Nfu1
Nhsl1
Nid1
Nid2
Nkx1-1
Nkx6-3
Nlk
Nlrp12
Nmnat2
Nmu
Nmur2
Nodal
Nphs1
Nr5a2
Nrf1
Nrip1
Nrp2
Nt5e
Ntn1
Ntrk2
Nuak1
Nucks1
Nudcd3
Nxn
Nxph3
Oit1
Olfr1370
Olfr153
Olfr221
Olfr267
Olfr761
Olfr90
Olig3
Ooep
Osbpl10
Otx2
Pabpc6
Panx1
Parvb
Pawr
Pax1
Paxip1
Pcbd1
Pccb
Pcdhga11
Pcsk6
Pde4d
Pde9a
Pdgfa
Pdgfc
Pdgfrl
Pdlim1
Pfdn1
Phc1
Phf15
Piezo1
Pik3c2b
Pik3r4
Pim1
Pim3
Pipox
Pitpnm2
Pla1a
Pla2g10
Pla2g4e
Plagl1
Plcd3
Plce1
Plekha2
Plekhf2
Plekhg1
Plekhg5
Plekhg6
Plekhh1
Pmfbp1
Pmvk
Pnpo
Pole4
Pon1
Pou2f3
Pou5f1
Ppap2a
Ppp1r9a
Ppp2r5c
Pramel6
Pramel7
Prdm14
Prdm2
Prickle2
Prkar2a
Prkcb
Prr5
Prrc2b
Prss8
Prtg
Psmd7
Psme4
Ptbp1
Ptbp3
Ptf1a
Ptma
Ptp4a2
Ptprk
Pum1
Pvrl1
Pvrl2
Qk
Rab11fip4
Rab19
Rabgap1l
Rabl5
Rad21
Raf1
Rai14
Ranbp17
Rap1gap2
Rapgef3
Rarg
Rassf3
Rbbp5
Rbm14
Rbmxl2
Rbpj
Rbpms
Rbpms2
Rcor2
Reep2
Rel
Rest
Rgma
Rhof
Rif1
Rimbp3
Rin1
Rnf111
Rnf112
Rnf125
Rnf13
Rnf213
Rnf220
Rnf7
Robo4
Ror2
Rpap1
Rpl7l1
Rpp25
Rps18-ps3
Rps29
Rsbn1l
Rybp
S1pr1
Sall1
Sall4
Samd7
Scd2
Scgn
Scn3b
Scyl1
Sec14l1
Sec16a
Sema3e
Sema6a
2001-09-01
Serpini1
Setd1b
Sgce
Sgk1
Sgsm1
Sh2d4a
Sh2d4b
Sh3bp4
Sh3pxd2a
Sh3rf1
Shb
She
Siglec5
Sik1
Sipa1l3
Six4
Skap2
Ski
Slc13a2
Slc15a1
Slc16a9
Slc17a9
Slc18b1
Slc25a1
Slc25a13
Slc25a36
Slc2a1
Slc2a2
Slc2a3
Slc30a2
Slc35g2
Slc38a10
Slc38a11
Slc38a8
Slc39a11
Slc45a1
Slc4a5
Slc52a3
Slc5a1
Slc6a6
Slc6a7
Slc7a5
Slc9a9
Slco2a1
Smad7
Smagp
Smarcad1
Smg7
Smim12
Smim8
Smyd2
Snai1
Snx11
Snx4
Socs2
Socs3
Soga2
Sox13
Sox2
Spaca7
Spc24
Spen
Spic
Spint1
Spint2
Spp1
Spred2
Spry2
Spsb1
Sptan1
Src
Srgap3
Srsf3
Ssbp3
Ssh1
Ssr2
St14
St6galnac3
St8sia6
Stk17b
Stmn2
Stoml1
Stox2
Stpg1
Sulf1
Sulf2
Susd5
Suv39h1
Syk
Syngr1
Synrg
Syt9
Tbca
Tbl1xr1
Tbx3
Tcea3
Tcf15
Tcl1
Tdgf1
Tdh
Tead1
Tead4
Tefm
Tenm3
Tesc
Tesk2
Tet1
Tet2
Tfap2c
Tfcp2l1
Tgif1
Thap8
Thrsp
Timp4
Tjp2
Tle4
Tm7sf3
Tmem117
Tmem131
Tmem184b
Tmem220
Tmem222
Tmem38b
Tmem39a
Tmem40
Tmem51
Tmem64
Tnip1
Tnk2
Tnp1
Tnpo3
Tnrc18
Tnrc6c
Tns1
Tns3
Tob1
Top1
Tprn
Traf3ip2
Trak1
Trh
Trib1
Trim24
Trim25
Trim47
Trim61
Trim71
Trim8
Triml2
Trio
Trp53
Trps1
Tsc22d1
Tspan11
Tsr2
Ttc30a1
Ttc39b
Ttc9b
Ttll6
Ttpa
Ttyh2
Tubb2b
Txnrd1
U2surp
Uba2
Ube2e1
Ube2h
Ube2i
Ube2ql1
Ubl3
Ubtf
Ubxn2a
Ugt2b34
Ulk1
Umps
Unc5b
Upp1
Uri1
Urm1
Uso1
Usp48
Usp9x
Vdac1
Vegfc
Vgll4
Vmn2r3
Vstm2l
Vwa3b
Vwf
Wasf2
Whsc1
Wnk1
Wsb2
Wtap
Xirp1
Xrcc6bp1
Xrn2
Yipf5
Ywhaz
Zbp1
Zbtb34
Zbtb44
Zbtb7b
Zbtb7c
Zc3h12a
Zdbf2
Zdhhc22
Zfhx2
Zfhx3
Zfml
Zfp148
Zfp219
Zfp236
Zfp281
Zfp296
Zfp414
Zfp42
Zfp462
Zfp518b
Zfp532
Zfp59
Zfp640
Zfp704
Zfp706
Zfp710
Zfp936
Zic3
Zic5
Znfx1
Znrf2
Zyg11a

## Sheet: NuRD Shared
Genes within 100kb of NuRD Shared peaks
Apba1
Bbs12
Bbx
Cblb
Cirbp
Csnk1e
Ctcf
Cxxc5
Dagla
Dazap1
Dclk2
Dnahc2
Dnajb12
E2f2
Esco1
Ezh2
Fbxo6
Foxj3
Foxk2
Gadd45b
Gm13090
Gng10
Hes1
Hmga1
Hook2
Ifne
Itpk1
Itpr3
Kdelc2
Keap1
Klf10
Klf15
Klhl17
Lzts2
Mex3a
Mnt
Mxi1
N4bp2
Nanos3
Nav1
Nfic
Nrp2
Pdp1
Plekhg5
Prdm12
Qk
Rai14
Rcc2
Rfx4
Smco4
Spsb2
Ssbp4
Synj1
Tacc1
Tead4
Tmem211
Tsc22d1
Txnrd2
Uhrf1
Vav2
Vgll4
Zbtb12
Zbtb2

## Sheet: NuRD NPC-enriched
Genes within 100kb of NuRD NPC-enriched peaks
0610009L18Rik
0610010K14Rik
1110002E22Rik
1110007C09Rik
1110065P20Rik
1190002N15Rik
1700001G17Rik
1700001O22Rik
1700003F12Rik
1700011L22Rik
1700013G24Rik
1700018C11Rik
1700021A07Rik
1700064H15Rik
1810013L24Rik
2010109A12Rik
2010111I01Rik
2210011C24Rik
2310007B03Rik
2310011J03Rik
2610507B11Rik
2700081O15Rik
3110021A11Rik
3110082J24Rik
4632404H12Rik
4922501L14Rik
4930524J08Rik
4933427D06Rik
5430435G22Rik
6030419C18Rik
9630014M24Rik
A330017A19Rik
A530084C06Rik
A730013G03Rik
A730020M07Rik
A930005H10Rik
AB041803
AI606181
AI837181
Abcc1
Abcc5
Abhd17b
Abhd5
Abi1
Ablim3
Abtb1
Abtb2
Acad9
Acat1
Acbd3
Acot4
Acp6
Acta1
Actc1
Actn1
Adam12
Adamts14
Adamts7
Adamtsl4
Adcy3
Adcy7
Adcyap1r1
Add2
Adh5
Adipor2
Adnp
Adora3
Adra1b
Adrbk1
Adssl1
Aebp1
Afap1
Agfg2
Ago2
Agpat2
Agpat9
Agxt2
Ahcy
Ahdc1
Ahnak
Ahnak2
Akap13
Akr1d1
Alas1
Alcam
Alppl2
Amfr
Amotl2
Ampd3
Anapc15-ps
Angpt2
Angptl2
Angptl4
Ank
Ankef1
Ankrd1
Ankrd11
Ankrd2
Ankrd24
Ankrd35
Ankrd44
Ankrd6
Anks3
Ano6
Anp32a
Anxa1
Anxa2
Anxa5
Ap1b1
Ap2a2
Apbb2
Apeh
Aplp2
Apol6
Appl1
Aqp2
Arhgap18
Arhgap24
Arhgef12
Arhgef17
Arhgef28
Arhgef3
Arid3a
Arid5a
Arid5b
Arl4d
Arl6ip5
Armc12
Arnt2
Arntl
Arrb1
Arrdc3
Arsi
Artn
Asap1
Asb7
Asic3
Aspg
Ass1
Asxl3
Atf3
Atf7
Atf7ip
Atl1
Atp1a3
Atp2b4
Atp2c2
Atp5l
Atp6v1g3
Atp8b1
Atp8b2
Atxn10
Auh
Aurkaip1
Avpi1
Axin2
Axl
Azin1
B430319F04Rik
BC030867
BC100451
Bach1
Bag3
Bahcc1
Barx2
Baz1a
Bbs10
Bcan
Bcar1
Bcl10
Bcl9l
Bdkrb2
Bend3
Bfsp2
Bhlhe40
Bhlhe41
Birc5
Bloc1s1
Bloc1s4
Bmp3
Bmper
Bnc1
Bnc2
Brca1
Brf2
Brk1
Brwd1
Btbd11
Btbd16
Btd
Btf3l4
Bysl
C030037F17Rik
C130040N14Rik
C1qtnf7
C1rl
C2cd2
Cacna1i
Cacng6
Cadm1
Calcb
Calm1
Calml3
Calu
Camk1d
Camkk2
Camta1
Capn2
Car15
Car2
Casq2
Cav1
Cbln1
Cbr3
Ccdc12
Ccdc130
Ccdc142
Ccdc15
Ccdc28a
Ccdc33
Ccdc68
Ccdc97
Ccnd1
Ccnd2
Ccnl1
Ccno
Ccny
Ccrn4l
Ccsap
Cd109
Cd151
Cd180
Cd28
Cd300c
Cd300lb
Cd34
Cd38
Cd44
Cd83
Cd9
Cdc14a
Cdc37
Cdc42bpg
Cdc42ep1
Cdc42ep4
Cdk13
Cdk17
Cdk2ap2
Cdk5r1
Cdkn1a
Cdkn2a
Cdkn2aipnl
Cdkn2b
Cebpb
Cenpp
Cep120
Cep68
Cerk
Cftr
Cgref1
Chd7
Chka
Chmp6
Chn2
Chrna1
Chst14
Chst3
Chsy1
Cic
Cirbp
Clcf1
Cldn9
Clec16a
Clk3
Clstn1
Cmip
Cnbp
Cnfn
Cnih3
Cnn2
Cnn3
Cnnm1
Cnnm2
Cnnm3
Cnr1
Col16a1
Col1a1
Col1a2
Col3a1
Col4a1
Col5a1
Col5a3
Col6a2
Col6a3
Col7a1
Colgalt1
Copg1
Coro1c
Cplx2
Crbn
Creb3l1
Creb3l2
Crtc3
Csf1
Csgalnact1
Cspg4
Csrp2
Cst6
Ctage5
Cth
Ctnna1
Ctnna3
Cttn
Cubn
Cutc
Cux1
Cxcr2
Cxcr6
Cxxc5
Cyb561
Cyp26b1
Cyth2
Cyth3
Cyth4
D130058E05Rik
D130062J21Rik
D14Abb1e
D16Ertd472e
D1Pas1
D830013O20Rik
D930015E06Rik
Dagla
Daw1
Dchs1
Dcp1b
Ddah1
Ddr2
Ddx19a
Defb43
Dennd1b
Dennd2a
Dguok
Dhrs13
Dimt1
Dio2
Dip2b
Dixdc1
Dlg1
Dlx2
Dmrt1
Dnajb12
Dnajb2
Dnajc5b
Dnm1
Dnmbp
Dnmt3b
Dnttip2
Doc2b
Dock1
Dock4
Dock7
Dok7
Dot1l
Dpf1
Dpy19l4
Dpys
Dscr3
Dtl
Dtnb
Dtx4
Dusp10
Dusp2
Dusp22
Dusp4
Dusp7
Dysf
E2f5
E2f8
Edem3
Edn2
Efcc1
Efna5
Efnb2
Egr2
Ehbp1
Ehbp1l1
Eif3h
Eif4e
Elf1
Elf2
Elmsan1
Eml1
Emp1
Enah
Enkur
Eno3
Enpp1
Entpd7
Ephb3
Eps8
Eps8l3
Erc2
Ercc4
Ergic1
Erlin1
Errfi1
Esm1
Etnk1
Ets1
Etv6
Evpl
Exosc9
Ext2
F2r
F2rl1
F7
Fa2h
Fads3
Fah
Fam101a
Fam107b
Fam109a
Fam110c
Fam129b
Fam133b
Fam150b
Fam188b
Fam19a1
Fam212a
Fam214a
Fam43a
Fam50b
Fam63b
Fam83c
Fam92b
Fank1
Fasn
Fat1
Fat4
Fbln1
Fbln2
Fbxl22
Fbxl4
Fbxo30
Fbxo36
Fdx1
Fer1l6
Fgf1
Fgf18
Fgf2
Fgfbp1
Fgfr1
Fgfr1op2
Fhod1
Fhod3
Fign
Flnc
Fmnl2
Fndc3b
Fnip2
Fosb
Foxc2
Foxe1
Foxf1
Foxo3
Foxp4
Foxs1
Frmd4a
Frmd8
Fsd1l
Fsip1
Fubp3
Furin
Fuz
Fxr1
Fyb
Fzd2
G2e3
G430095P16Rik
Gadd45a
Gadd45b
Gadd45g
Gal
Galnt18
Galnt2
Gclc
Gcnt1
Gfod1
Gfra4
Ggnbp1
Ggnbp2
Gins2
Gip
Gipc2
Gjb4
Gjd3
Gli2
Glis3
Gltscr1
Gm10335
Gm10384
Gm10604
Gm10655
Gm10972
Gm10974
Gm11595
Gm14221
Gm15440
Gm1564
Gm17365
Gm17669
Gm22
Gm355
Gm4793
Gm4799
Gm5148
Gm5218
Gm5407
Gm5459
Gm5546
Gm5641
Gm6772
Gm815
Gm8225
Gm8226
Gm9396
Gm9821
Gm9887
Gm9956
Gm9989
Gm9991
Gmds
Gnai2
Gnas
Gng12
Golim4
Gorab
Gosr2
Gpam
Gpc1
Gpld1
Gpr135
Gpr149
Gpr157
Gpr161
Gpr25
Gpr88
Gprc5b
Gramd4
Grb14
Grin2a
Grk5
Grpel1
Gsap
Gse1
Gsr
Gsto1
Gsto2
Gtdc1
Gtf2i
Gtpbp4
Guca2b
Gucy2g
Gxylt2
Gypc
H1foo
Hand1
Has2
Hcfc2
Hck
Hcrtr1
Heatr5a
Heca
Hectd1
Hectd2
Heg1
Helz
Herc1
Hes1
Hhat
Hhip
Hibadh
Hic1
Hif1a
Hipk2
Hivep2
Hivep3
Hlf
Hmg20a
Hmga2
Hmgn3
Hmgxb3
Hnrnph3
Hoxa2
Hpcal1
Hps1
Hrh2
Hs1bp3
Hs6st1
Hsd11b2
Hsfy2
Hspg2
Htra1
Ido2
Ier2
Ier3
Ier5
Ifi203
Ifit2
Ifitm10
Ifltd1
Ifnb1
Igdcc4
Igf1
Igf1r
Il12a
Il16
Il17b
Il17rd
Il1rap
Il1rl1
Il1rl2
Il33
Il34
Il6ra
Ilvbl
Immp2l
Inadl
Inf2
Inhbb
Inpp5a
Inpp5f
Ipo8
Ippk
Iqca
Iqgap1
Iqsec1
Irf1
Irf2bp2
Irf2bpl
Irx5
Ism2
Ist1
Itga3
Itga5
Itgb3
Itgb4
Itgb5
Itgb6
Itgb7
Itih5
Itpr3
Jak2
Jarid2
Jhdm1d
Jph3
Jun
Kcna5
Kcnab1
Kcnf1
Kcnj12
Kcnk12
Kcnk4
Kcnq1
Kcnv2
Kctd1
Kdm2a
Kif21b
Kirrel3
Kl
Klf10
Klf15
Klf9
Klhdc8a
Klhl23
Klhl26
Klrb1b
Krt8
Krt80
Ksr1
Lacc1
Lactb
Lama5
Lamb1
Lamc2
Lats2
Layn
Lbh
Lbr
Lca5
Lclat1
Lcor
Lect2
Lef1
Lekr1
Lfng
Lgals1
Lif
Llph
Lmna
Lmnb1
Lnx1
Lonrf2
Lphn3
Lrfn4
Lrig1
Lrp1
Lrrc32
Lrrc71
Lrrc8a
Lrrc8d
Lrrtm2
Lsm3
Lta4h
Ltbp3
Lurap1l
Lypd6
Macc1
Macrod1
Mafg
Magoh
Magohb
Mall
Mamdc2
Maml3
Man1a
Man1a2
Manba
Map10
Map2
Map3k14
Map4
Map4k4
Map6
Mapk6
2010-03-01
Mark3
Mast4
Mb21d2
Mbnl1
Mcts2
Med13
Med16
Medag
Mefv
Melk
Mertk
Met
Mettl8
Mex3b
Mgll
Mgst3
Mib1
Mical2
Mical3
Micalcl
Mier2
Mink1
Mis18bp1
Mkrn1
Mll1
Mllt10
Mmd
Mocs1
Morn4
Mpeg1
Mpp4
Mpp7
Mpzl1
Mrc2
Mreg
Mrgprd
Mrgpre
Mrgprf
Mrm1
Mrpl33
Mrpl45
Mrpl55
Mrps23
Ms4a15
Msh5
Msi2
Mt1
Mt2
Mtpn
Mtss1
Mtus1
Muc13
Mx1
Mxra7
Myadm
Mybl1
Myc
Myh9
Myl12a
Myl6b
Mylk
Mylk4
Myo10
Myo1b
Myo1e
Myof
N4bp1
Nab1
Nab2
Nadkd1
Naip1
Nanos3
Nat10
Nat6
Nav1
Nav2
Nbr1
Nckap1
Ncoa7
Ncor2
Ncrna00085
Ndrg3
Ndst3
Nedd9
Nefh
Negr1
Nek6
Nek7
Nenf
Neo1
Nfat5
Nfatc1
Nfatc2
Nfe2l1
Nfia
Nfib
Nfkb1
Nfkbia
Ngf
Ninj2
Nkain1
Nme4
Nmt2
Nobox
Notch1
Notch2
Npas2
Npl
Npn2
Npnt
Nppc
Nprl3
Nr1h4
Nr2f1
Nr2f6
Nr3c1
Nr4a2
Nr4a3
Nr5a1
Nrg2
Nrn1
Nrp1
Nrp2
Nsun7
Nt5c1b
Nt5c2
Nt5c3
Nt5c3b
Ntn1
Nucb2
Nwd1
Nxpe3
Nyap1
Oaf
Oat
Obfc1
Ociad2
Olfm1
Olfml3
Opn3
Oprd1
Osbpl3
Otos
P2ry14
Pacrgl
Pacsin2
Pak1
Pamr1
Pan3
Panx1
Papd7
Papss1
Pard3
Parp10
Parp12
Parp8
Parva
Parvb
Pax3
Pax8
Pbp2
Pcdh18
Pcdh7
Pcgf5
Pcolce2
Pdc
Pde2a
Pde4a
Pde4d
Pdgfc
Pdlim2
Pdlim5
Pdp1
Pdzrn3
Peo1
Pex14
Pfdn1
Pfkfb3
Phf13
Phf15
Phgdh
Phlda1
Phldb1
Phospho1
Phyhd1
Pi4k2a
Picalm
Pid1
Piezo1
Pim1
Pitpnm3
Pknox2
Pla2g6
Pla2g7
Plau
Plaur
Plb1
Plekha1
Plekha5
Plekhg5
Plod2
Plscr2
Plxna1
Plxna2
Plxna4
Plxnd1
Pmch
Pmepa1
Pmp22
Pnliprp1
Pnrc1
Podxl2
Pofut1
Pofut2
Pogz
Pola2
Por
Pou2f1
Ppara
Ppef2
Ppl
Ppm1n
Ppp1r12b
Ppp1r18
Ppp1r36
Ppp3ca
Ppp4r2
Prdx5
Prg3
Prickle1
Prickle2
Prkca
Prkcdbp
Prkg2
Prkx
Proc
Prr15
Prr24
Prr3
Prrg2
Prrx1
Prss22
Prtg
Prune2
Psapl1
Psd
Psmb7
Psmd4
Psmf1
Psmg4
Ptar1
Ptges
Ptgfrn
Ptgs1
Pth
Pthlh
Ptk2
Ptpn14
Ptpn22
Ptpn3
Ptpn5
Ptpre
Ptprm
Ptx3
Pus7
Pxdc1
Pycr2
Pyroxd1
Qrfp
Rab12
Rab27b
Rab31
Rab3gap2
Rab3il1
Rab4a
Rab6b
Rai1
Ralgds
Rap1a
Rap1gap2
Rapgef2
Raph1
Rara
Rarg
Rarres1
Rars
Rasgrf1
Rasip1
Rasl11b
Rassf3
Rassf8
Rbm20
Rbms1
Rbms3
Rbpj
Rbpms
Rcbtb2
Rcc2
Rcn1
Rdm1
Rdx
Rere
Rest
Rft1
Rfx7
Rfx8
Rgl1
Rgma
Rgs10
Rgs2
Rgs20
Rhbdl2
Rhog
Rhpn2
Rictor
Ring1
Ripply2
Rlbp1
Rmi2
Rnf145
Rnf149
Rnf152
Rnf217
Rnf38
Rnf4
Rpl11
Rprd1a
Rps3a3
Rps4y2
Rps6ka1
Rptor
Rpusd4
Rragd
Rras2
Rreb1
Rrp15
Rsad1
Rsu1
Rtp1
Runx1t1
Rusc2
Rwdd3
Rxfp2
Rybp
S100a10
S100a3
S100a4
S100a6
S100pbp
S1pr1
S1pr2
S1pr3
Samd1
Samd5
Sash1
Scarb1
Sccpdh
Scd1
Scd4
Scg2
Scgb1a1
Schip1
Scn1b
Scrg1
Scrn1
Scx
Scyl1
Sdc2
Sdc4
Sdpr
Sec11c
Sec22b
Sec24b
Sema3a
Sema3c
Sema3e
Sema4f
Sema6a
Sema6d
Sema7a
2010-09-01
2009-09-01
Serpinf1
Sertad2
Sertad4
Sestd1
Sf3a3
Sfn
Sfxn1
Sfxn3
Sfxn5
Sgk1
Sgms1
Sgms2
Sgsm2
Sh2b3
Sh2d5
Sh3bp2
Sh3bp5
Sh3gl3
Sh3glb1
Sh3pxd2a
She
Shf
Shq1
Siah2
Sik1
Sik3
Sipa1l2
Sipa1l3
Sirt4
Skida1
Sla
Slc13a4
Slc16a1
Slc18a1
Slc1a2
Slc1a7
Slc20a1
Slc22a15
Slc22a23
Slc24a5
Slc25a24
Slc25a26
Slc25a36
Slc25a39
Slc29a2
Slc2a13
Slc2a2
Slc35a1
Slc35b4
Slc35e4
Slc37a2
Slc38a10
Slc39a11
Slc39a13
Slc44a3
Slc48a1
Slc4a11
Slc4a4
Slc4a5
Slc5a3
Slc5a9
Slc7a1
Slc7a13
Slc7a5
Slc7a6
Slc8a1
Slc9a1
Slfn5
Slmo1
Smad3
Smad4
Smad7
Smarcd3
Smim14
Smim19
Smim3
Smim4
Smndc1
Smurf1
Snai1
Snap25
Snapc2
Snapc3
Snrpd2
Snx11
Snx7
Soat2
Socs1
Socs3
Sod1
Sorcs2
Sowahb
Sox11
Sox4
Sparc
Spata18
Speer3
Sphk1
Spink4
Spink7
Spns2
Spred1
Spred2
Spry1
Spsb1
Sqstm1
Srgap2
Srp19
Ssbp2
Ssh1
Ssr3
St6galnac1
St7
St8sia2
Stac2
Stambpl1
Stard10
Stard13
Stard4
Steap3
Stk24
Stk32c
Stk40
Stoml1
Ston2
Stra13
Stxbp3a
Stxbp6
Sulf1
Sumf1
Sun2
Sv2c
Swap70
Syde2
Syne1
Syne3
Synj2
Synm
Synpo
Sypl
Syt6
Syt7
Sytl2
Tada3
Tagln2
Taok3
Tas2r119
Tas2r143
Tbc1d1
Tbl1xr1
Tcf12
Tcf3
Tead1
Tec
Tes
Tet2
Tex10
Tex35
Tfap4
Tgfb1
Tgfb3
Tgfbi
Tgfbr3
Tgif1
Tgif2
Thbs2
Thrsp
Thsd4
Thumpd3
Timp2
Timp4
Tinagl1
Tjap1
Tjp1
Tjp2
Tle1
Tle6
Tlr1
Tlx1
Tmbim1
Tmcc3
Tmco5
Tmem102
Tmem120a
Tmem120b
Tmem144
Tmem170b
Tmem178b
Tmem179
Tmem180
Tmem184b
Tmem2
Tmem200a
Tmem201
Tmem230
Tmem232
Tmem44
Tmem51
Tmem57
Tmem63a
Tmem66
Tmem86a
Tmem98
Tmod1
Tmpo
Tmprss2
Tnc
Tnfsf15
Tnik
Tnnt2
Tnnt3
Tnr
Tnrc18
Tnrc6a
Tnrc6c
Tns1
Tns3
Tnxb
Tom1l2
Tomm20
Tpm1
Tpra1
Tpst1
Trabd2b
Traf3ip1
Traf3ip2
Traf5
Trafd1
Trerf1
Trim2
Trim40
Trim71
Trim8
Trio
Trpc1
Tsen2
Tsku
Tspan11
Tspan15
Tspan2
Tspan4
Tspan5
Tspan9
Ttc32
Ttc39b
Tuba3b
Tubb2b
Tubg2
Tulp4
Twist1
Twist2
Txlnb
Tyro3
Ubb
Ube2f
Ube2t
Ubtd2
Ucp1
Ugcg
Unc5b
Unkl
Upk3bl
Usp12
Usp19
Usp2
Usp43
Ust
Utp3
Utrn
Uts2
Uvrag
Uxs1
Vasn
Vat1
Vav3
Vcam1
Vegfa
Vgf
Vgll4
Vmp1
Vps13d
Vps37b
Vwf
Wasf1
Wbp4
Wdr60
Wdr95
Wdsub1
Wfikkn2
Wipf1
Wisp1
Wisp2
Wls
Wnt16
Wnt2
Wnt2b
Wnt4
Wnt7b
Wsb1
Wwc2
Wwtr1
Xcl1
Yap1
Yeats2
Ypel1
Ypel2
Ywhah
Ywhaz
Zbtb38
Zbtb7a
Zbtb7b
Zc3h12c
Zc3h3
Zcchc24
Zcchc6
Zeb1
Zfand2a
Zfand4
Zfat
Zfp1
Zfp11
Zfp217
Zfp316
Zfp341
Zfp36
Zfp398
Zfp438
Zfp451
Zfp523
Zfp658
Zfp69
Zfp786
Zfp800
Zfp827
Zfp949
Zhx2
Zkscan2
Zmiz1
Znfx1
Zswim6
Zswim8
Zxdc
Zyg11a

## Sheet: Zfp296
Genes within 100kb of GFP-Zfp296 peaks
0610009L18Rik
0610009O20Rik
1110004E09Rik
1110004F10Rik
1200011I18Rik
1500009C09Rik
1700001O22Rik
1700007K13Rik
1700009P17Rik
1700010L04Rik
1700019O17Rik
1700024G13Rik
1700024P16Rik
1700030C10Rik
1700034H15Rik
1700040L02Rik
1700056E22Rik
1700060C20Rik
1700061G19Rik
1700064H15Rik
1700102P08Rik
1810013L24Rik
1810024B03Rik
1810041L15Rik
2010111I01Rik
2200002D01Rik
2300009A05Rik
2310022A10Rik
2310044G17Rik
2410066E13Rik
2410127L17Rik
2410137M14Rik
2610019F03Rik
2610301B20Rik
2700062C07Rik
2900060B14Rik
3110043O21Rik
3222401L13Rik
4930444G20Rik
4930505A04Rik
4930572O03Rik
4931417E11Rik
4932411N23Rik
4933408B17Rik
4933415A04Rik
5330438I03Rik
5730522E02Rik
6430503K07Rik
6430573F11Rik
8430410A17Rik
8430427H17Rik
9330160F10Rik
9430023L20Rik
9630014M24Rik
9930013L23Rik
A4galt
A530053G22Rik
A530054K11Rik
A830018L16Rik
A830073O21Rik
A930004D18Rik
AU018091
AU023871
AW549877
Aars2
Abcc4
Abhd17c
Abhd6
Ablim2
Abo
Abt1
Acaca
Acbd3
Accsl
Acp5
Acr
Acss1
Actb
Actn1
Actn4
Actr10
Actr2
Actrt2
Acvr1
Acvr1b
Adad2
Adam19
Adamtsl4
Adap1
Adarb2
Adck5
Adipor2
Afap1
Afap1l2
Aff1
Ago2
Agpat2
Agpat4
Agps
Agrn
Agtrap
Ahdc1
Ajuba
Ak1
Ak4
Akap1
Akap12
Akap2
Akap7
Akt2
Alas1
Aldh1b1
Alkbh6
Alox12
Aloxe3
Alpk3
Alpl
Alyref2
Amdhd2
Ampd1
Amt
Anapc15-ps
Anapc7
Ang
Ank2
Ankle1
Ankmy2
Ankrd24
Ankrd34a
Ankrd35
Ankrd46
Anp32a
Anxa11
Anxa3
Anxa6
Aox4
Ap2m1
Ap3b1
Apba3
Aph1c
Apobec2
Apobec3
Apod
Apol7a
Apol7d
Aqp3
Araf
Arc
Arf2
Arfip1
Arhgap17
Arhgap23
Arhgap29
Arhgap39
Arhgap42
Arhgap5
Arhgef10l
Arhgef17
Arhgef18
Arhgef3
Arid1b
Arid5a
Arid5b
Arih2
Arl1
Arl15
Arl4a
Arl4c
Arl4d
Arl5b
Armc2
Arntl
Arrb1
Asap2
Asb8
Asl
Aspa
Ass1
Atad2b
Atad3a
Atf6
Atg14
Atg16l2
Athl1
Atl2
Atp1a1
Atp2a2
Atp2b1
Atp5e
Atxn7l1
Auh
Aunip
Aurkb
Avpi1
Axin2
Aym1
B230217C12Rik
B3galt6
B3gnt5
B3gnt7
B430203G13Rik
B4galnt1
B4galt5
B4galt6
B9d1
BC017158
BC018242
BC048403
BC068157
BC096441
BC107364
Bach1
Bach2
Bahcc1
Bai1
Baiap2
Baiap2l1
Basp1
Batf
Bax
Baz2b
Bbc3
Bbs1
Bcam
Bcar1
Bcat1
Bcat2
Bcl2l1
Bcl2l10
Bcl2l15
Bcl3
Bcl9l
Bcr
Bdh1
Bdkrb1
Bhlha15
Bicd2
Birc7
Blk
Bmp4
Bnc2
Bnip3
Bod1
Bpifb5
Bpifb9b
Brd1
Bri3
Brpf3
Bst1
Btbd17
Btg1
Btn1a1
Btn2a2
Bub1
Bysl
Bzw1
C030034I22Rik
C030046E11Rik
C130040N14Rik
C1qbp
C1qtnf9
C230062I16Rik
C2cd5
C77080
Cachd1
Cacnb3
Cacng5
Cacng7
Cacybp
Cadm2
Calhm2
Calm2
Camk2n1
Capn2
Capn5
Capsl
Capzb
Card10
Casc1
Casp16
Casq2
Casr
Casz1
Catsperg2
Cbfa2t2
Ccdc104
Ccdc107
Ccdc138
Ccdc160
Ccdc170
Ccdc27
Ccdc88c
Cckar
Ccl25
Ccna1
Ccnd1
Ccnd3
Ccng1
Ccr4
Ccrl1
Ccrl1
Ccrn4l
Cct8
Cd180
Cd300lg
Cd37
Cd38
Cd55
Cd97
Cdc14b
Cdc25a
Cdc34
Cdc40
Cdc42ep3
Cdc42ep4
Cdc73
Cdh1
Cdh6
Cdipt
Cdk19
Cdk4
Cdk5rap3
Cdk7
Cdk8
Cdkl1
Cdkn1a
Cdo1
Cdx1
Cdyl
Ceacam10
Ceacam16
Celsr1
Celsr3
Cep170b
Cep68
Cep70
Cep97
Cercam
Cfc1
Cggbp1
Chadl
Chd2
Chd6
Chic2
Chka
Chmp2b
Chn2
Chodl
Chrnb1
Chst3
Cic
Cidea
Cirbp
Ckb
Cks2
Clcn7
Clcnka
Cldn14
Cldn19
Cldn4
Clec16a
Clic1
Clpb
Clrn3
Clstn1
Clybl
Cmip
Cmklr1
Cmtm7
Cnn3
Cnnm2
Cnnm4
Cnot2
Cobl
Coch
Coil
Col13a1
Col18a1
Col6a5
Colgalt2
Commd10
Commd7
Cops6
Cops8
Corin
Coro2b
Cox18
Cox7a1
Cplx1
Cpn2
Cpne5
Cpsf4l
Cpt1a
Cr2
Creb3l1
Crebbp
Creg2
Creld2
Crip1
Crkl
Crtac1
Cryaa
Cryba1
Cryz
Csf1
Csf2ra
Csnk1e
Csnk2a1
Csrp2
Cst3
Cstb
Ctage5
Ctbp2
Ctc1
Ctcfl
Ctdsp2
Cth
Ctnna1
Ctnnal1
Ctsf
Cuedc1
Cxadr
Cxcr7
Cxxc5
Cyb561
Cyp2b19
Cyp2b23
Cyp46a1
Cyp7b1
D10Wsu52e
D130058E05Rik
D14Abb1e
D15Ertd621e
D8Ertd82e
D930015E06Rik
Dab1
Dab2ip
Dact1
Dapk1
Dapl1
Dars
Dazap2
Dbx1
Dcbld1
Dclk3
Dcstamp
Dcxr
Ddah1
Ddc
Ddx3x
Ddx46
Dennd2c
Derl1
Derl3
Dgke
Dhdh
Dhrs13
Dhrs4
Dhrs7
Dhx32
Dhx40
Dimt1
Dio3
Dip2c
Dlg5
Dlgap4
Dmgdh
Dmrt1
Dnaaf2
Dnajb8
Dnajc12
Dnajc17
Dnajc18
Dnajc3
Dnase1l3
Dnlz
Dnm1
Dock2
Dock5
Dock6
Dock9
Dok2
Dos
Dppa5a
Drd2
Drg2
Dscr3
Dse
Dst
Dupd1
Dusp1
Dync1h1
Dynlrb1
Dyrk1a
E030030I06Rik
E130012A19Rik
E2f2
E330020D12Rik
Eapp
Ece2
Echdc2
Eci3
Edem3
Edn2
Eed
Efna4
Efnb1
Egln3
Egr1
Ehd1
Ehhadh
Eif3b
Eif4e1b
Eif4g2
Elfn1
Elk3
Ell3
Elmo1
Elovl6
Emc4
Emp2
Enah
Enc1
Eng
Eno1
Enpp3
Entpd7
Epb4.1l1
Epb4.1l4a
Epb4.1l5
Epb4.9
Epcam
Epha1
Epha10
Epha2
Epha4
Ephb2
Ephx2
Erc2
Ercc4
Erf
Eri3
Ero1lb
Erp29
Erp44
Esrrb
Etnk1
Ets2
Etv6
Eva1b
Eva1c
Exoc6b
Ext2
Extl2
Ezh1
Ezr
F11r
F13b
F2rl1
Fabp3
Fahd1
Fam102a
Fam107a
Fam110a
Fam118a
Fam120a
Fam124b
Fam129b
Fam134b
Fam159a
Fam160b1
Fam161a
Fam167a
Fam189a2
Fam193a
Fam21
Fam227a
Fam25c
Fam43a
Fam43b
Fam49a
Fam49b
Fam53a
Fam64a
Fam69b
Fam83a
Fam84a
Fanci
Fancm
Fasn
Fat1
Fat2
Fblim1
Fbln7
Fbrsl1
Fbxl14
Fbxl22
Fbxo22
Fbxo24
Fbxo27
Fbxo36
Fbxo42
Fbxo6
Fcgr1
Fcgr3
Fcgr4
Fdx1l
Fermt2
Fes
Fgf1
Fgf10
Fgf3
Fgf4
Fgfbp1
Fgfr2
Fgr
Fhl4
Flnb
Flt4
Fn1
Fnbp1
Focad
Folr4
Fopnl
Foxd1
Foxd3
Foxh1
Foxi3
Foxj1
Foxn2
Foxn3
Foxo6
Foxp4
Fpgs
Frmd6
Frmd8
Frs3
Fryl
Fscn1
Fstl4
Fubp3
Fut9
Fxyd6
Fyco1
Fzd10
Gad1-ps
Gadd45b
Gadd45g
Galk1
Galnt2
Galnt3
Galntl5
Gap43
Gapvd1
Garem
Garnl3
Gas1
Gatad1
Gatc
Gbx2
Gcat
Gclc
Gclm
Gcm1
Gcnt1
Gcnt2
Gcsh
Gdpgp1
Gem
Gemin7
Gfi1b
Ggnbp1
Ggta1
Gid8
Ginm1
Gins1
Gja1
Gjb3
Gjb4
Gjc1
Gli2
Glis2
Glis3
Glod4
Glod5
Glrx3
Glrx5
Gls
Gls2
Glt1d1
Gm10116
Gm10129
Gm10132
Gm10134
Gm10203
Gm10222
Gm10260
Gm10277
Gm10322
Gm10354
Gm10399
Gm10655
Gm10718
Gm10720
Gm10722
Gm10742
Gm10800
Gm10801
Gm11084
Gm11627
Gm12166
Gm12184
Gm13011
Gm13152
Gm13154
Gm13235
Gm13247
Gm14025
Gm14325
Gm14401
Gm15319
Gm15401
Gm16286
Gm1631
Gm16490
Gm16519
Gm20459
Gm20509
Gm281
Gm3115
Gm4204
Gm4861
Gm5218
Gm5424
Gm5689
Gm6578
Gm6792
Gm7325
Gm8225
Gm867
Gm8973
Gm9790
Gm9982
Gmnc
Gna13
Gnai2
Gnas
Gnat1
Gnb1l
Gne
Gns
Golga5
Golga7b
Golm1
Gpa33
Gpbp1
Gpd2
Gpnmb
Gpr1
Gpr135
Gpr176
Gpr179
Gpr22
Gpr37l1
Gpr39
Gprc5a
Gpt2
Gpx4
Gpx5
Gramd1b
Gramd4
Grasp
Grhl2
Grhl3
Grhpr
Grik3
Grik4
Grm2
Grrp1
Grsf1
Gse1
Gsk3b
Gsta3
Gsta4
Gsx2
Gtdc2
Gtf2a1
Gtf2f2
Gtf2h4
Gtf2ird2
Gtf3c6
Gtse1
Gtsf1l
H2afb1
H2afx
H2afy
H2afz
Hap1
Has3
Hdac10
Hdac2
Hdgf
Hebp2
Hes1
Hes7
Hexb
Hexim1
Hhat
Hic2
Higd2a
Hip1
Hist1h2ah
Hist1h2br
Hmgcr
Hmha1
Hnrnpab
Hnrnpr
Hormad2
Hoxb13
Hoxc12
Hpdl
Hrh2
Hs3st3b1
Hs6st1
Hs6st2
Hsd17b14
Hsp90aa1
Hspa5
Hspa8
Hspb1
Hspb8
Hspg2
Htra1
Htra3
Hunk
Hvcn1
Hyal1
I0C0044D17Rik
Id1
Id2
Id3
Id4
Idh2
Idh3a
Idh3b
Ido2
Ier2
Iffo2
Ifit2
Ifitm1
Ifnar1
Ifrd1
Ifrd2
Ift52
Igf1r
Igf2
Igf2bp1
Igf2bp2
Igf2bp3
Igfals
Igll1
Igsf21
Igsf3
Il17b
Il1b
Il31ra
Il4
Il6ra
Il6st
Immt
Inadl
Inhbb
Ino80d
Inpp5a
Inpp5e
Inpp5k
Ints1
Ints4
Ints6
Iqck
Irak3
Irf1
Irf2bp2
Irf2bpl
Irgm1
Irx2
Islr2
Ism2
Itgb1bp1
Itpk1
Itpr3
Itsn2
Ivns1abp
Jam2
Jarid2
Jdp2
Jun
Jup
Kank2
Kansl2
Kat2b
Kat6b
Kat7
Katnal2
Kazn
Kcmf1
Kcnb1
Kcnc2
Kcnj12
Kcnk12
Kcnk3
Kcnq1
Kcnrg
Kctd15
Kctd16
Kctd3
Kdelc1
Kdelc2
Kdm2b
Kdm3a
Kdm3b
Kdm4a
Kdm4b
Khdc3
Khdrbs1
Kif1b
Kif21b
Kif2c
Kifc1
Kit
Klf13
Klf15
Klf16
Klf2
Klf3
Klf4
Klf5
Klf9
Klhdc7a
Klhdc8a
Klhl7
Knop1
Kpna2
Krt42
Ksr1
Lama1
Lama5
Lamb1
Lamc2
Lamtor1
Lao1
Larp1
Larp7
Lars
Lasp1
Lats2
Lax1
Lbh
Lbx1
Lcor
Lcp2
Ldhd
Ldlr
Ldlrad2
Ldlrad4
Lefty2
Lemd2
Letmd1
Lgals12
Lgals9
Lgsn
Lhfpl2
Lhfpl5
Lhpp
Lhx4
Lif
Lifr
Lig1
Lima1
Limch1
Limd1
Limk2
Lin37
Lipc
Llgl2
Lmcd1
Lmnb1
Lmo2
Lmx1b
Lnx2
Lonrf2
Lpar1
Lpin1
Lpp
Lrig2
Lrp1
Lrp5
Lrpap1
Lrrc2
Lrrc31
Lrrc4b
Lrrc69
Lrrc8d
Lrrfip1
Lrrn2
Lsg1
Lsr
Ly6c2
Ly75
Lzts1
Macf1
Mafa
Magi3
Mall
Man2a1
Man2a2
Manba
Manbal
Maneal
Map2k3
Map3k9
Map4k3
Mapk4
Mapt
Marcksl1
Mark1
Marveld1
Max
Maz
Mb21d2
Mblac1
Mbnl2
Mboat2
Mcf2l
Mcl1
Mcmdc2
Mdfi
Mdga1
Mdh2
Mdm2
Mdm4
Med16
Med4
Mef2d
Megf8
Mesdc2
Mesp1
Mettl21a
Mettl3
Mex3c
Mfap1b
Mfi2
Mfsd5
Mfsd7c
Mgat3
Mgat5b
Mgea5
Mib2
Mical1
Mipep
Mllt6
Mlxipl
Mmachc
Mmadhc
Mmd2
Mn1
Mnd1
Mobp
Mocos
Mocs3
Mog
Morc3
Mov10
Mpped2
Mras
Mrc2
Mreg
Mrfap1
Mrp63
Mrpl30
Mrpl45
Mrps23
Mrps36
Mrps5
Ms4a10
Ms4a5
Msh2
Msi2
Msln
Msmb
Msrb2
Msx2
Msx3
Mta3
Mtf2
Mthfd1l
Mtmr10
Mtmr12
Mtmr2
Mtnr1a
Mtss1
Muc4
Myb
Mybl2
Mybpc3
Mybph
Myc
Mycl1
Mycn
Myh13
Myh9
Myl10
Myl12a
Myl12b
Myl7
Mylip
Myo18a
Mypn
Myrf
Mzf1
Mzt1
N6amt2
Naa30
Nampt
Nanos3
Naprt1
Narf
Nat8
Ncam1
Nccrp1
Ncf1
Ncmap
Ncoa3
Ncoa7
Ncor1
Ncr1
Ncrna00085
Ncs1
Ndfip1
Ndnl2
Ndrg1
Ndst1
Ndufa10
Ndufa13
Ndufa8
Ndufv2
Nemf
Neurog1
Nfam1
Nfe2l2
Nfic
Nfkbia
Nfs1
Nfxl1
Ngfr
Nhsl1
Nid2
Nkain4
Nkiras2
Nkx1-1
Nkx6-2
Nkx6-3
Nlrp12
Nmnat2
Nmur2
Nnmt
Nodal
Nol10
Nol9
Nop58
Nostrin
Notum
Npffr1
Npffr2
Nphs1
Nppb
Nptx2
Nrd1
Nrep
Nrp2
Nrsn1
Nrxn2
Nsd1
Nsf
Nsmaf
Nsmce2
Nt5dc3
Nt5e
Ntan1
Nthl1
Ntn1
Nuak2
Nucb2
Nucks1
Nudcd3
Nudt13
Nudt17
Nudt3
Nudt9
Nup107
Nup210l
Nvl
Nxn
Nxph3
Nynrin
Oas1d
Oas1g
Oaz2
Oc90
Olfm1
Olfr1423
Olfr267
Olfr750
Olfr761
Olfr90
Olfr923
Olfr978
Olig3
Omp
Oprd1
Optn
Orai1
Ormdl3
Osbpl10
Osm
Osr2
Ostf1
Otp
Otx2
Ovol2
Oxa1l
Oxct2a
Oxld1
Oxsm
P2ry2
P4ha2
Pafah2
Pak1
Pak1ip1
Pak4
Pald1
Palm
Pam
Panx1
Paqr8
Pard6b
Parp10
Parp16
Parp2
Parvb
Parvg
Pawr
Pax1
Pax7
Pcdh1
Pcdhga11
Pcif1
Pcolce
Pcsk2
Pcsk6
Pdcl2
Pde4d
Pde9a
Pdgfa
Pdgfd
Pdhb
Pdia4
Pdia5
Pdia6
Pdk4
Pdlim7
Pdpn
Pdxk
Pecam1
Pecr
Pef1
Pelp1
Per3
Pex12
Pfdn1
Pgap1
Pgd
Pgk1
Pglyrp1
Phactr2
Phc2
Phf11d
Phf12
Phf15
Phf21a
Phlda3
Piezo1
Pif1
Pigu
Pigv
Pigz
Pik3c2b
Pik3ip1
Pik3r4
Pim1
Pim3
Pip4k2c
Pip5k1a
Pipox
Pitpnb
Pitpnc1
Pitpnm2
Piwil4
Pknox1
Pknox2
Pkp4
Pla1a
Pla2g10
Pla2g12a
Plagl1
Plcb4
Plce1
Plcxd1
Plekha6
Plekha7
Plekhg2
Plekhg6
Plekhh1
Plekhm1
Plin2
Plxdc1
Plxna1
Plxnb2
Pmaip1
Pmepa1
Pmvk
Pnpla3
Pnpo
Pofut2
Poldip3
Pole4
Polg
Polr1b
Polr2e
Polr3a
Polr3k
Pomc
Pou5f1
Ppa1
Ppap2a
Ppap2b
Ppfia1
Ppp1cc
Ppp1r14d
Ppp1r15b
Ppp1r1a
Ppp1r21
Ppp2r2d
Ppp2r5c
Pramel6
Prcc
Prdm1
Prdm14
Prdm2
Prelid2
Prep
Prex1
Prickle1
Prkra
Prmt1
Prpf18
Prpsap1
Prr13
Prr15l
Prr5
Prrc2b
Prrg2
Prss27
Prss38
Prss48
Prtg
Psg22
Psip1
Psmb7
Psmd1
Psmg1
Psmg4
Ptchd2
Ptdss2
Ptger3
Ptges
Ptgfrn
Ptgis
Ptgr2
Ptgs1
Pth2
Ptk2
Ptma
Ptp4a2
Ptp4a3
Ptplb
Pum1
Pura
Pvrl1
Pvrl2
Pxn
Qk
Qrfpr
Qtrt1
Rab11fip3
Rab11fip4
Rab11fip5
Rab18
Rab19
Rab39
Rab6b
Rabac1
Racgap1
Rad21
Rad9a
Rai14
Ralb
Rangap1
Rapgef2
Rapgef3
Rarres1
Rasgef1a
Rasl10a
Rasl11a
Rassf3
Rassf7
Rbbp5
Rbm15
Rbm25
Rbms1
Rbms2
Rbp1
Rbp7
Rbpj
Rbpms
Rbpms2
Rcor2
Rdh7
Rdm1
Reep2
Reep3
Ren1
Rere
Rftn2
Rfx2
Rfx4
Rfx5
Rgcc
Rgma
Rgs9bp
Rhbdd2
Rhob
Rhof
Rhoh
Ric8b
Rilpl2
Rmnd5a
Rmnd5b
Rnd2
Rnd3
Rnf10
Rnf103
Rnf125
Rnf138
Rnf165
Rnf2
Rnf213
Rnf216
Rnf220
Rnf222
Rnf7
Rnh1
Ropn1
Ror2
Rpap1
Rpl11
Rpl32
Rpl7a-ps8
Rpl7l1
Rplp0
Rps14
Rps23
Rps27l
Rps29
Rps6ka1
Rps6ka2
Rps8
Rptor
Rreb1
Rrm2b
Rsbn1l
Rsf1
Rspry1
Rtn4
Rufy3
Runx1t1
Rwdd1
Rxfp4
Rxra
Rybp
Ryk
S100a6
S1pr1
S1pr4
Saa2
Sacm1l
Sacs
Sall1
Sall3
Sall4
Samd4b
Samd7
Samm50
Satb2
Sbk1
Scand1
Scd2
Scd4
Scgb1a1
Scn5a
Scpep1
Sctr
Scube3
Scyl1
Sdc4
Sdhc
Sec14l1
Sec16a
Sec23b
Selplg
Sema4b
Sema6c
2017-09-01
2017-09-02
Serp2
Serpinb9b
Serpine2
Serpinh1
Serpini1
Setd1b
Setx
Sez6l
Sfi1
Sgk1
Sgol1
Sgsm1
Sh2d4b
Sh2d5
Sh3bgrl2
Sh3bgrl3
Sh3gl3
Sh3pxd2a
Sh3tc1
Shb
Shc1
Shcbp1
She
Shf
Siah1a
Siah3
Siglec5
Sik1
Sipa1l2
Sipa1l3
Sirpa
Sirt4
Six4
Skap2
Ski
Skida1
Slc13a2
Slc15a1
Slc16a9
Slc17a9
Slc18b1
Slc19a2
Slc20a1
Slc22a12
Slc22a17
Slc25a1
Slc25a12
Slc25a13
Slc25a25
Slc25a33
Slc25a48
Slc25a51
Slc26a4
Slc26a6
Slc28a1
Slc28a3
Slc29a3
Slc29a4
Slc2a1
Slc2a3
Slc30a2
Slc31a2
Slc35b2
Slc35e4
Slc35f2
Slc35f4
Slc35f5
Slc35g2
Slc36a3
Slc37a1
Slc38a10
Slc38a11
Slc38a4
Slc39a11
Slc39a14
Slc39a7
Slc40a1
Slc44a1
Slc44a2
Slc44a3
Slc44a4
Slc45a1
Slc45a4
Slc52a3
Slc5a1
Slc5a11
Slc6a4
Slc6a6
Slc6a7
Slc7a7
Slc7a8
Slc9a3r2
Slc9a9
Slco2a1
Smad2
Smad3
Smad6
Smad7
Smarcad1
Smchd1
Smcr7
Smim14
Smim17
Smim4
Smndc1
Smoc2
Smpd2
Smtnl2
Smug1
Smyd2
Snai1
Snhg11
Snip1
Snrpd1
Snrpe
Snx21
Socs2
Socs3
Sod1
Sorcs2
Sox11
Sox13
Sox2
Sox9
Sp1
Spaca4
Spaca7
Sparc
Spats1
Spc24
Speer4b
Speer4d
Spen
Sphk2
Spic
Spire1
Spp1
Spry2
Spryd7
Spsb1
Sptlc2
Src
Srd5a3
Srebf2
Srgap1
Srgap3
Srsf9
Srxn1
Ssbp3
Ssh1
Ssr2
Sstr2
Ssu72
St3gal1
St5
St6galnac3
St8sia3
St8sia6
Stard7
Stk17b
Stk3
Stmn1
Stoml1
Ston1
Stpg1
Stra13
Stx3
Stxbp5
Sulf2
Susd1
Svil
Syde2
Syn3
Syngr1
Synrg
Syt15
Syt7
Syt9
Tab1
Tacc2
Taco1
Taf12
Taf4a
Taf6
Tagln2
Tal2
Taldo1
Tanc1
Tank
Tars
Tas1r2
Tbc1d1
Tbc1d13
Tbc1d17
Tbc1d2
Tbc1d8
Tbl1xr1
Tbpl1
Tbx20
Tbx3
Tbx4
Tcea3
Tcerg1l
Tcf20
Tcf7
Tcf7l1
Tcl1
Tdh
Tead1
Tead4
Tenm3
Tenm4
Tet1
Tet2
Tex14
Tex2
Tex264
Tfap2c
Tfcp2
Tfcp2l1
Tff3
Tgfbr3
Tgif1
Tgm1
Tha1
Thap11
Thap2
Thap8
Ticam2
Tigd2
Timm10
Timm13
Tjp1
Tk1
Tkt
Tle3
Tle4
Tlk2
Tlx2
Tm9sf4
Tmbim4
Tmc7
Tmed7
Tmem101
Tmem107
Tmem126a
Tmem129
Tmem131
Tmem132c
Tmem136
Tmem150a
Tmem154
Tmem156
Tmem17
Tmem189
Tmem200a
Tmem211
Tmem212
Tmem220
Tmem222
Tmem253
Tmem39a
Tmem40
Tmem48
Tmem51
Tmem8
Tmprss11d
Tmprss12
Tmprss5
Tnfaip8l2
Tnfrsf13c
Tnfrsf19
Tnfrsf21
Tnk2
Tnni3k
Tnpo1
Tnrc18
Tnrc6c
Tns3
Tob1
Toe1
Tomm40l
Tor1aip1
Tor1b
Tpd52
Tpgs1
Tpm3
Tpst2
Traf3
Traf6
Traf7
Trak1
Trappc6b
Trex1
Trh
Trim25
Trim27
Trim47
Trim7
Trim71
Trim8
Triml2
Trio
Trip11
Trmt5
Troap
Trp53
Trp53i11
Trp53inp1
Trp73
Trpv2
Tsacc
Tsc22d1
Tspan14
Tspan32
Tspan5
Tssk3
Ttbk1
Ttc23l
Ttc34
Ttc39b
Ttc39c
Ttc8
Ttc9b
Ttf2
Tti2
Ttl
Ttyh2
Tuba1c
Tubb2b
Twistnb
Txn2
Txndc11
Txnrd1
Txnrd2
U2af1
Uba2
Ubac2
Ubald2
Ubc
Ube2a
Ube2f
Ube2q1
Ube2ql1
Ube2r2
Ubl5
Ubr7
Ubtf
Ubxn7
Uck2
Ucp2
Ulk1
Unc119b
Unc5a
Unc5b
Unk
Upp1
Urgcp
Urm1
Usf2
Usp20
Usp48
Usp7
Usp9x
Utf1
Vamp3
Vangl1
Vav2
Vdac1
Vegfa
Vgll4
Vill
Vmn1r1
Vmn1r223
Vmn2r102
Vmn2r3
Vmn2r41
Vmn2r90
Vps13d
Vps54
Vstm2l
Vwa3b
Vwf
Wapal
Wasf2
Wdr1
Wdr43
Wdr5
Wdr70
Wdr96
Wdyhv1
Wee1
Wfikkn1
Wfs1
Whamm
Whrn
Wnt11
Wnt3a
Wtap
Xbp1
Xpnpep1
Xrn1
Xxylt1
Ykt6
Ypel5
Ywhaz
Zbp1
Zbtb1
Zbtb17
Zbtb2
Zbtb34
Zbtb37
Zbtb38
Zbtb44
Zbtb45
Zbtb5
Zbtb7a
Zbtb7b
Zbtb7c
Zbtb8b
Zc3h11a
Zc3h12a
Zc3h13
Zdbf2
Zfand3
Zfc3h1
Zfhx3
Zfp1
Zfp128
Zfp14
Zfp141
Zfp146
Zfp184
Zfp236
Zfp280b
Zfp281
Zfp296
Zfp317
Zfp36l1
Zfp462
Zfp516
Zfp518a
Zfp518b
Zfp532
Zfp568
Zfp600
Zfp640
Zfp647
Zfp664
Zfp687
Zfp691
Zfp704
Zfp706
Zfp710
Zfp715
Zfp759
Zfp768
Zfp808
Zfp819
Zfp936
Zfp97
Zfyve1
Zic2
Zic3
Zic5
[truncated: 12 more rows]
