# Supplementary material for: NuRD-interacting protein ZFP296 regulates genome-wide NuRD localization and differentiation of mouse embryonic stem cells
Source: Nat Commun. 2018 Nov 2;9:4588. doi: 10.1038/s41467-018-07063-7 (PMC6214896; doi:10.1038/s41467-018-07063-7)
Supplement: Supplementary file 5 — Supplementary Data 2 [file 41467_2018_7063_MOESM5_ESM.xlsx]

## Sheet: iBAQ ESC
Supplementary Data 2: iBAQ values of Mbd3-interacting proteins
iBAQ.GFP_1	iBAQ.GFP_2	iBAQ.GFP_3	iBAQ.WT_1	iBAQ.WT_2	iBAQ.WT_3	Gene.Names
1264930000	1612550000	1584110000	6347900	8334190	5442770	Rbbp4/7
639397000	773699320	839210960	737856	903881	700047	Mta1/2/3
422880000	498600000	576280000	615460	657630	711240	Gatad2a/b
321402900	399193200	452547000	3296210	4.33878e+06	2.55945e+06	Sall1/2/3/4
316346000	405887000	420343000	1244990	1732750	1257062	Hdac1/2
312885000	489949000	558912000	329690	390760	323900	Mbd3
206370000	236200000	249530000	468490	471460	564250	Cdk2ap1
178281260	190504100	236761050	269920	372020	272090	Chd3/4
129200000	173040000	179690000	574560	811360	311680	Zfp296
33012370	36831519	47765462	73678	92812	29022	Zfp219
5362400	6079800	7242600	39849	48973	10180	Znf512b
4390200	5158100	6003000	17864	18167	10147	Znf532/687
3728600	4901500	5079400	8509.6	8667.2	0	Zmynd8
3206500	4175700	4497200	0	0	0	Znf592
1016200	1358700	1667900	0	0	0	Znf423

## Sheet: iBAQ NPC
iBAQ.GFP_1	iBAQ.GFP_2	iBAQ.GFP_3	iBAQ.nonGFP_1	iBAQ.nonGFP_2	iBAQ.nonGFP_3	Gene.Names
4740500000	4989400000	5143700000	15410500	3882400	23493900	Rbbp4/7
4396979250	4001408290	4026286960	1933990	818977	2985770	Mbd3
3910013900	4246673200	3819958800	4042822	1318713	5442230	Mta1/2/3
2729890000	2812910000	2463350000	2788500	1467480	3444240	Gatad2a/b
2205340000	2660070000	2205540000	7270760	2775420	10409200	Hdac1/2
1580900000	2052300000	2200300000	3296400	431290	3846100	Cdk2ap1
672640000	761980000	666850000	8525700	4470480	11926300	Sall1/2/3/4
561835800	595803200	524348000	1116900	328760	2420900	Chd3/4
191620000	234480000	191360000	2440700	365990	3580700	Wdr5
73439000	83548000	69280000	243110	77195	224860	Znf532/687
39964000	43654000	42169000	0	0	0	Zfp219
38028900	46504100	38769800	0	0	0	Znf423/521
33756000	39213000	30027000	90668	19259	117090	Zmynd8
27062480	27779230	27599490	0	0	0	Znf592
