# Supplementary material for: NuRD-interacting protein ZFP296 regulates genome-wide NuRD localization and differentiation of mouse embryonic stem cells
Source: Nat Commun. 2018 Nov 2;9:4588. doi: 10.1038/s41467-018-07063-7 (PMC6214896; doi:10.1038/s41467-018-07063-7)
Supplement: Supplementary file 6 — Supplementary Data 3 [file 41467_2018_7063_MOESM6_ESM.xlsx]

## Sheet: RNA up in KO
Supplementary Data 3: Differentially expressed genes and proteins in Zfp296 KO
	log2FoldChange	padj	symbol
ENSMUSG00000069049	5.70732	1.65068e-13	Eif2s3y
ENSMUSG00000069045	5.65985	1.65068e-13	Ddx3y
ENSMUSG00000068457	4.3383	1.65068e-13	Uty
ENSMUSG00000028776	2.41081	1.65068e-13	Tinagl1
ENSMUSG00000037820	2.27589	1.65068e-13	Tgm2
ENSMUSG00000039470	2.07161	1.65068e-13	Zdhhc2
ENSMUSG00000029120	1.42041	7.73756e-13	Ppp2r2c
ENSMUSG00000039959	0.980717	4.18172e-11	Hip1
ENSMUSG00000040249	1.16448	1.82438e-10	Lrp1
ENSMUSG00000004207	1.02008	1.82438e-10	Psap
ENSMUSG00000068220	1.72044	1.46259e-09	Lgals1
ENSMUSG00000034607	1.50506	3.52877e-09	Pof1b
ENSMUSG00000031950	0.669729	1.64579e-08	Gabarapl2
ENSMUSG00000030849	1.98378	1.85993e-08	Fgfr2
ENSMUSG00000024331	2.04642	3.8374e-08	Dsc2
ENSMUSG00000027018	0.690098	8.56385e-08	Hat1
ENSMUSG00000044308	0.749991	2.4212e-07	Ubr3
ENSMUSG00000028402	1.76996	3.23723e-07	Mpdz
ENSMUSG00000006056	0.825389	6.1445e-07	Calcoco2
ENSMUSG00000021456	1.15847	7.78044e-07	Fbp2
ENSMUSG00000035107	0.957692	2.04421e-06	Dcbld2
ENSMUSG00000047281	1.61346	8.21608e-06	Sfn
ENSMUSG00000018340	1.06912	9.142e-06	Anxa6
ENSMUSG00000011267	1.60585	9.37286e-06	Zfp296
ENSMUSG00000007815	0.845822	1.53893e-05	Rhoa
ENSMUSG00000068522	1.19344	1.55838e-05	Aard
ENSMUSG00000025278	0.612166	2.24355e-05	Flnb
ENSMUSG00000079658	0.76621	2.73831e-05	Tceb1
ENSMUSG00000024843	0.730977	3.25551e-05	Chka
ENSMUSG00000026879	1.62329	4.3089e-05	Gsn
ENSMUSG00000015647	0.726923	5.42761e-05	Lama5
ENSMUSG00000036553	1.44428	5.43991e-05	Sh3tc1
ENSMUSG00000030762	1.39487	6.09483e-05	Aqp8
ENSMUSG00000006205	1.16055	9.64987e-05	Htra1
ENSMUSG00000070780	1.21438	0.00012572	Rbm47
ENSMUSG00000019558	0.892311	0.000154011	Slc6a8
ENSMUSG00000038545	0.77319	0.000690435	Cul7
ENSMUSG00000064437	0.76967	0.000690435	Snord49b
ENSMUSG00000029687	0.529599	0.00120785	Ezh2
ENSMUSG00000001025	1.17069	0.00130545	S100a6
ENSMUSG00000026288	0.997582	0.00130853	Inpp5d
ENSMUSG00000070327	0.445441	0.00149342	Rnf213
ENSMUSG00000074768	0.940328	0.00155519	Bhmt
ENSMUSG00000022565	0.746412	0.00175484	Plec
ENSMUSG00000064344	1.35781	0.00181531	mt-Tm
ENSMUSG00000028527	0.44965	0.00181531	Ak4
ENSMUSG00000020766	0.899025	0.00304787	Galk1
ENSMUSG00000062825	0.667791	0.00319977	Actg1
ENSMUSG00000077457	1.0011	0.00330518	Snord65
ENSMUSG00000031383	1.26142	0.00419314	Dusp9
ENSMUSG00000022193	1.10966	0.00431866	Psmb5
ENSMUSG00000050840	1.30893	0.00433447	Cdh20
ENSMUSG00000069114	0.663034	0.00525507	Zbtb10
ENSMUSG00000048707	0.982746	0.00529691	Tprn
ENSMUSG00000009418	0.956422	0.00537619	Nav1
ENSMUSG00000029580	0.426423	0.00552338	Actb
ENSMUSG00000019699	1.05984	0.00603872	Akt3
ENSMUSG00000025068	0.884171	0.00643851	Gsto1
ENSMUSG00000064945	0.903397	0.00756975	Rny3
ENSMUSG00000068699	1.22896	0.00781297	Flnc
ENSMUSG00000022237	1.22868	0.0078247	Ankrd33b
ENSMUSG00000025940	0.760238	0.00841384	Tmem70
ENSMUSG00000075706	0.465389	0.00842666	Gpx4
ENSMUSG00000027244	0.799457	0.00857543	Atg13
ENSMUSG00000074365	0.642305	0.00905153	Crxos
ENSMUSG00000027254	1.15843	0.00959345	Map1a
ENSMUSG00000055027	1.21437	0.0125992	Smyd1
ENSMUSG00000062444	0.643641	0.0127795	Ap3b2
ENSMUSG00000034312	1.14629	0.0134482	Iqsec1
ENSMUSG00000063450	0.725367	0.0140632	Syne2
ENSMUSG00000080610	1.00011	0.0146904	Snord110
ENSMUSG00000021550	0.769528	0.0148904	2210016F16Rik
ENSMUSG00000022464	0.458948	0.0148991	Slc38a4
ENSMUSG00000027868	0.931225	0.0166123	Tbx15
ENSMUSG00000026547	0.800649	0.0176618	Tagln2
ENSMUSG00000017929	0.726985	0.0178864	B4galt5
ENSMUSG00000027070	0.878642	0.0186787	Lrp2
ENSMUSG00000029622	0.684361	0.0192123	Arpc1b
ENSMUSG00000047767	1.03578	0.0205182	Atg16l2
ENSMUSG00000027775	0.490169	0.0209505	Mfsd1
ENSMUSG00000055322	0.737906	0.0225038	Tns1
ENSMUSG00000028514	0.436647	0.0246131	Usp24
ENSMUSG00000063856	0.627078	0.0248885	Gpx1
ENSMUSG00000084034	1.13746	0.0251241	Gm12617
ENSMUSG00000025534	0.900971	0.0251241	Gusb
ENSMUSG00000049382	1.13715	0.02521	Krt8
ENSMUSG00000078924	1.11358	0.0258892	Gm12169
ENSMUSG00000064145	0.397131	0.0287699	Arih2
ENSMUSG00000029314	0.877258	0.0290002	Agpat9
ENSMUSG00000034883	0.993284	0.0328915	Lrr1
ENSMUSG00000109324	0.544219	0.0332328	Prmt1
ENSMUSG00000024727	1.05416	0.0335724	Trpm6
ENSMUSG00000037852	0.977564	0.0337648	Cpe
ENSMUSG00000020978	0.681778	0.0353731	Klhdc2
ENSMUSG00000061859	0.934633	0.0353973	Inadl
ENSMUSG00000024943	0.457799	0.0363533	Smc5
ENSMUSG00000060093	0.834594	0.03656	Hist1h4a
ENSMUSG00000064542	1.05959	0.0381109	Gm22980
ENSMUSG00000012123	1.08051	0.038952	Aim1l
ENSMUSG00000019139	0.588944	0.038952	Isyna1
ENSMUSG00000006360	1.07287	0.0391779	Crip1
ENSMUSG00000039989	1.05409	0.0406029	Cbx4
ENSMUSG00000077734	0.98342	0.0416497	Snord83b
ENSMUSG00000036782	0.683734	0.0417095	Klhl13
ENSMUSG00000033788	1.03028	0.0447203	Dysf
ENSMUSG00000095676	0.870263	0.0447203	Gm25099
ENSMUSG00000088929	0.799608	0.0447203	Gm24299
ENSMUSG00000022443	0.366044	0.0453617	Myh9
ENSMUSG00000025839	0.946922	0.0469638	Pramel7
ENSMUSG00000018102	0.679559	0.049523	Hist1h2bc
ENSMUSG00000054074	0.846724	0.0495866	Skida1

## Sheet: RNA down in KO
	log2FoldChange	padj	symbol
ENSMUSG00000097971	-0.763445	1.65068e-13	Gm26917
ENSMUSG00000039323	-1.12891	1.65068e-13	Igfbp2
ENSMUSG00000066652	-1.95243	1.65068e-13	Lefty2
ENSMUSG00000033826	-2.04748	1.65068e-13	Dnah8
ENSMUSG00000010592	-2.09865	1.65068e-13	Dazl
ENSMUSG00000064367	-2.21479	1.65068e-13	mt-Nd5
ENSMUSG00000009628	-2.24206	1.65068e-13	Tex15
ENSMUSG00000064368	-2.423	1.65068e-13	mt-Nd6
ENSMUSG00000030523	-2.69931	1.65068e-13	Trpm1
ENSMUSG00000064363	-1.39668	1.16519e-12	mt-Nd4
ENSMUSG00000040013	-1.66778	5.66878e-11	Fkbp6
ENSMUSG00000028626	-1.96497	1.03002e-10	Col9a2
ENSMUSG00000022797	-0.798487	7.69611e-10	Tfrc
ENSMUSG00000074637	-0.766681	8.09555e-10	Sox2
ENSMUSG00000027820	-1.24982	1.25188e-09	Mme
ENSMUSG00000021196	-0.849158	1.46259e-09	Pfkp
ENSMUSG00000022462	-1.01103	7.18455e-09	Slc38a2
ENSMUSG00000035357	-1.98442	1.29467e-08	Pdzrn3
ENSMUSG00000002900	-1.70347	1.78031e-08	Lamb1
ENSMUSG00000023403	-1.22933	4.14056e-08	Stk31
ENSMUSG00000035158	-0.916944	5.18945e-08	Mitf
ENSMUSG00000064370	-1.01856	7.88709e-08	mt-Cytb
ENSMUSG00000029752	-0.632004	2.46975e-07	Asns
ENSMUSG00000079042	-1.68993	2.68451e-06	Trim61
ENSMUSG00000064345	-1.05198	3.46894e-06	mt-Nd2
ENSMUSG00000039985	-0.727431	6.44865e-06	Fam60a
ENSMUSG00000040649	-1.16336	6.66933e-06	Rimklb
ENSMUSG00000010755	-0.822189	7.41464e-06	Cars
ENSMUSG00000031297	-1.23685	1.30246e-05	Slc7a3
ENSMUSG00000030268	-0.550984	1.55811e-05	Bcat1
ENSMUSG00000075014	-1.12648	1.58459e-05	Gm10800
ENSMUSG00000026980	-0.624804	1.69289e-05	Ly75
ENSMUSG00000030491	-1.12283	1.95879e-05	Tdrd12
ENSMUSG00000024998	-1.37858	2.79433e-05	Plce1
ENSMUSG00000030246	-1.08305	4.3265e-05	Ldhb
ENSMUSG00000027452	-1.44478	4.99009e-05	Acss1
ENSMUSG00000030111	-1.02158	7.24815e-05	A2m
ENSMUSG00000017861	-0.804817	9.64987e-05	Mybl2
ENSMUSG00000007836	-0.684312	0.000133915	Hnrnpa0
ENSMUSG00000023235	-1.27917	0.000133915	Ccl25
ENSMUSG00000028179	-0.885913	0.000164057	Cth
ENSMUSG00000002985	-0.759391	0.000207839	Apoe
ENSMUSG00000024968	-0.946085	0.000211851	Rcor2
ENSMUSG00000060180	-0.967961	0.000256511	Myh13
ENSMUSG00000032294	-0.4614	0.000371218	Pkm
ENSMUSG00000041020	-1.16618	0.000379185	Map7d2
ENSMUSG00000021072	-0.801809	0.000396919	Tmx1
ENSMUSG00000038368	-1.30018	0.000413057	Focad
ENSMUSG00000020277	-0.819558	0.000437061	Pfkl
ENSMUSG00000024587	-0.537943	0.000446462	Nars
ENSMUSG00000036928	-0.714747	0.000446462	Stag3
ENSMUSG00000020059	-1.34048	0.000446462	Sycp3
ENSMUSG00000025666	-1.34628	0.000446462	Tmem47
ENSMUSG00000022120	-1.36983	0.000455924	Rnf219
ENSMUSG00000005667	-0.663509	0.000642365	Mthfd2
ENSMUSG00000087166	-0.495206	0.000644015	L1td1
ENSMUSG00000028484	-0.648429	0.000650592	Psip1
ENSMUSG00000031548	-0.830008	0.000725373	Sfrp1
ENSMUSG00000074656	-0.479607	0.000739308	Eif2s2
ENSMUSG00000026674	-0.757457	0.000957293	Ddr2
ENSMUSG00000028970	-1.09607	0.00102549	Abcb1b
ENSMUSG00000014932	-0.542032	0.00122686	Yes1
ENSMUSG00000027698	-0.981122	0.00155519	Nceh1
ENSMUSG00000029833	-0.618558	0.00166902	Trim24
ENSMUSG00000000628	-0.526093	0.00181531	Hk2
ENSMUSG00000078498	-0.919653	0.00181531	Zfp988
ENSMUSG00000053617	-1.14418	0.00181531	Sh3pxd2a
ENSMUSG00000029848	-1.36501	0.00207314	Stra8
ENSMUSG00000026576	-0.738822	0.00210934	Atp1b1
ENSMUSG00000032374	-0.76978	0.00220879	Plod2
ENSMUSG00000085014	-1.28006	0.00304787	Gm13490
ENSMUSG00000032517	-1.33262	0.00316499	Mobp
ENSMUSG00000019777	-0.51325	0.0032305	Hdac2
ENSMUSG00000033184	-0.684032	0.0032305	Tmed7
ENSMUSG00000068323	-1.23485	0.00361418	Slc4a5
ENSMUSG00000048865	-0.924364	0.00402368	Arhgap30
ENSMUSG00000024493	-0.440709	0.00446144	Lars
ENSMUSG00000049422	-0.920791	0.00446144	Chchd10
ENSMUSG00000078503	-0.521454	0.00448663	Zfp990
ENSMUSG00000000365	-0.486252	0.00464384	Rnf17
ENSMUSG00000040010	-0.696908	0.00473817	Slc7a5
ENSMUSG00000053477	-0.801486	0.00496294	Tcf4
ENSMUSG00000029814	-0.622601	0.00622015	Igf2bp3
ENSMUSG00000031700	-0.741396	0.00644007	Gpt2
ENSMUSG00000039497	-0.692427	0.00678804	Dse
ENSMUSG00000024472	-0.527313	0.00700291	Dcp2
ENSMUSG00000028333	-0.560441	0.00752989	Anp32b
ENSMUSG00000027351	-0.86779	0.00781297	Spred1
ENSMUSG00000035000	-1.06953	0.00801065	Dpp4
ENSMUSG00000003418	-1.23603	0.00828574	St8sia6
ENSMUSG00000002190	-0.914784	0.0088379	Clgn
ENSMUSG00000064341	-0.549877	0.00916083	mt-Nd1
ENSMUSG00000022016	-0.549757	0.0101257	Akap11
ENSMUSG00000046841	-0.898233	0.0108405	Ckap4
ENSMUSG00000032883	-0.545937	0.011841	Acsl3
ENSMUSG00000032076	-0.857624	0.011841	Cadm1
ENSMUSG00000021098	-0.741024	0.0127795	4930447C04Rik
ENSMUSG00000020608	-0.507501	0.0134911	Smc6
ENSMUSG00000032827	-0.881439	0.0141686	Ppp1r9a
ENSMUSG00000064356	-0.765454	0.0143153	mt-Atp8
ENSMUSG00000040274	-1.19551	0.0145398	Cdk6
ENSMUSG00000052727	-0.562469	0.0152509	Map1b
ENSMUSG00000064357	-0.837985	0.0159967	mt-Atp6
ENSMUSG00000019817	-0.987639	0.0176585	Plagl1
ENSMUSG00000023456	-0.452675	0.0178821	Tpi1
ENSMUSG00000032348	-0.459397	0.0186787	Gsta4
ENSMUSG00000006445	-0.827689	0.0193935	Epha2
ENSMUSG00000082082	-0.831199	0.0199303	Gm13230
ENSMUSG00000062901	-0.70221	0.0211289	Klhl24
ENSMUSG00000045005	-0.705138	0.0217494	Fzd5
ENSMUSG00000045667	-0.656259	0.0225578	Smtnl2
ENSMUSG00000041268	-0.792098	0.0226792	Dmxl2
ENSMUSG00000023805	-1.11881	0.0243509	Synj2
ENSMUSG00000038141	-1.0352	0.0243761	Tmem181a
ENSMUSG00000022752	-0.442091	0.0246131	Tomm70a
ENSMUSG00000022255	-0.49557	0.0261755	Mtdh
ENSMUSG00000022186	-0.70703	0.0261755	Oxct1
ENSMUSG00000001542	-0.749243	0.0263548	Ell2
ENSMUSG00000006494	-0.81575	0.0279305	Pdk1
ENSMUSG00000070708	-1.07281	0.0298194	Gtsf1l
ENSMUSG00000056579	-0.566539	0.0300711	Tug1
ENSMUSG00000031357	-0.808084	0.0300711	Syap1
ENSMUSG00000009596	-1.07969	0.0300711	Taf7l
ENSMUSG00000052446	-0.591201	0.0312702	Zfp961
ENSMUSG00000047045	-1.0581	0.0324029	Tmem164
ENSMUSG00000027663	-0.801617	0.0324309	Zmat3
ENSMUSG00000028832	-0.587671	0.0325489	Stmn1
ENSMUSG00000027082	-0.803209	0.0335724	Tfpi
ENSMUSG00000066000	-0.475819	0.0366012	Zfp979
ENSMUSG00000021831	-0.566646	0.0367673	Ero1l
ENSMUSG00000002265	-0.710152	0.0367673	Peg3
ENSMUSG00000049804	-1.00027	0.0370218	Armcx4
ENSMUSG00000022360	-0.396786	0.0383574	Atad2
ENSMUSG00000025161	-0.808768	0.0383574	Slc16a3
ENSMUSG00000055675	-0.956929	0.0416497	Kbtbd11
ENSMUSG00000002489	-0.616995	0.0428018	Tiam1
ENSMUSG00000025403	-0.682751	0.0447203	Shmt2
ENSMUSG00000031732	-1.00977	0.0453617	Phlpp2
ENSMUSG00000079259	-0.387334	0.0460342	Trim71
ENSMUSG00000022883	-0.856523	0.0466841	Robo1
ENSMUSG00000037405	-0.795877	0.0494387	Icam1
ENSMUSG00000034520	-0.839334	0.049523	Gjc1
ENSMUSG00000060548	-1.03912	0.049523	Tnfrsf19
ENSMUSG00000024081	-0.399667	0.0495866	Cebpz

## Sheet: protein up in KO
Tgm2
Rell1
Eif2s3y
Dpp7
Fabp3
Bhmt
Npc1
Ahnak2
Fbp2
Ghitm
Farp1
Slc39a4
Ftl1
Gm16286
Lrp1
Hist1h2al
Serpinb6c
Rab31
Srxn1
Krt42
Camk1
Acadl
Snx7
Slc38a7
Hip1
Lgals1
Oplah
H1f0
Cldn4
Lpgat1
Sptan1
Slfn9
Dlgap3
Trpm7
Ank3
Rps15
Ephb4
Pck2
Anxa6
Flot2
Hebp1
Fth1
Ggt1
L1Md-Tf29
Tuba3a
Ddc
Slc25a1
Anxa5
Fam129a
Nt5e
Uap1l1
Ak4
Fbxo2
Tmem126a
Fkbp10
Mcu
Gpt2
Pole3
Renbp
Ca2
Pycr1
Fam188a
Acsf2
Aif1l
Vwa5a
Lama5
Blvrb
FRRS1
Dhx57
Steap3
Cotl1
Calr4
Gdi1
Nagk
Ckmt1
Ptgfrn

## Sheet: protein down in KO
Calb2
Fkbp6
Bex1
Syce1
Gm14124
Stk31
Trim44
Slc7a6os
Ubl5
Cdk6
Zcchc10
Lefty2
Crabp1
Ripk3
Bdh1
Trh
Dnmt3l
Gpx1
Cep41
Akirin2
Pcyox1l
Ireb2
Coa5
Ube2c
Ccnf
Mcam
Fam213a
Dmtn
Hspa2
Cbs
Clgn
Hspa1b
Ube2s
Odf2
Mest
Cirh1a
Psrc1
Ddah1
Usp1
Cdc20
Col18a1
Ldhb
Asb6
Mak16
Mdm4
Smtnl2
Fblim1
Tcea3
Wdr43
Dazl
Tpgs1
Zscan10
Riok2
Uhrf1
Uchl1
Gm17296
Gm5814
Gtse1
